# Supplementary material for: Siglec-F is a novel intestinal M cell marker
Source: Biochem Biophys Res Commun. 2016 Oct 7;479(1):1–4. doi: 10.1016/j.bbrc.2016.08.055 (PMC5045273; doi:10.1016/j.bbrc.2016.08.055)
Supplement: Supplementary file 1 [file mmc1.zip]

Archive with 5 entries (5 files):
- coi_disclosure_BMA.pdf
- coi_disclosure_JCP.pdf
- coi_disclosure_MSM.pdf
- coi_disclosure_NG.pdf
- coi_disclosure_NK.pdf
